# Supplementary material for: Effectiveness Evaluation of a UV-C-Photoinactivator against Selected ESKAPE-E Pathogens
Source: Int J Environ Res Public Health. 2022 Dec 9;19(24):16559. doi: 10.3390/ijerph192416559 (PMC9778679; doi:10.3390/ijerph192416559)
Supplement: Supplementary file 1 [file ijerph-19-16559-s001.zip]

Archive with 1 entries (1 files):
- ijerph-2047262-supplementary.pdf
